# Supplementary material for: Novel Water-in-Oil Emulsions for Co-Loading Sialic Acid and Chitosan: Formulation, Characterization, and Stability Evaluation
Source: Foods. 2022 Mar 18;11(6):873. doi: 10.3390/foods11060873 (PMC8951255; doi:10.3390/foods11060873)
Supplement: Supplementary file 1 [file foods-11-00873-s001.zip]

Archive with 1 entries (1 files):
- foods-1626823-supplementary.pdf
